# Supplementary material for: Machine Learning Prediction Models for Chronic Kidney Disease Using National Health Insurance Claim Data in Taiwan
Source: Healthcare (Basel). 2021 May 7;9(5):546. doi: 10.3390/healthcare9050546 (PMC8151834; doi:10.3390/healthcare9050546)
Supplement: Supplementary file 1 [file healthcare-09-00546-s001.zip]

Archive with 1 entries (1 files):
- healthcare-1173067-supplementary.pdf
